# Supplementary material for: Fabrication of Low-Power Consumption Hydrogen Sensor Based on TiOx/Pt Nanocontacts via Local Atom Migration
Source: Nanomaterials (Basel). 2025 Jul 25;15(15):1154. doi: 10.3390/nano15151154 (PMC12348823; doi:10.3390/nano15151154)
Supplement: Supplementary file 1 [file nanomaterials-15-01154-s001.zip]

Archive with 1 entries (1 files):
- nanomaterials-3710586-supplementary.pdf
